# Supplementary material for: Regulation of immune receptor kinase plasma membrane nanoscale organization by a plant peptide hormone and its receptors
Source: eLife. 2022 Jan 6;11:e74162. doi: 10.7554/eLife.74162 (PMC8791635; doi:10.7554/eLife.74162)
Supplement: Source data 1. [file elife-74162-supp1.zip]

Archive with 258 entries (234 files):
- Figure 4 - supplement figure 8I/
- Figure 4 - supplement figure 8I/Input_FLS2.png
- __MACOSX/Figure 4 - supplement figure 8I/._Input_FLS2.png
- Figure 4 - supplement figure 8I/IP_FLS2.png
- __MACOSX/Figure 4 - supplement figure 8I/._IP_FLS2.png
- Figure 4 - supplement figure 8I/IP_BAK1.png
- __MACOSX/Figure 4 - supplement figure 8I/._IP_BAK1.png
- Figure 4 - supplement figure 8I/Input_BAK1.png
- __MACOSX/Figure 4 - supplement figure 8I/._Input_BAK1.png
- Figure 2 - supplement figure 1 - source data blots images/
- Figure 2 - supplement figure 1 - source data blots images/B_FLS2IP.png
- __MACOSX/Figure 2 - supplement figure 1 - source data blots images/._B_FLS2IP.png
- Figure 2 - supplement figure 1 - source data blots images/.DS_Store
- __MACOSX/Figure 2 - supplement figure 1 - source data blots images/._.DS_Store
- Figure 2 - supplement figure 1 - source data blots images/B_CBB.png
- __MACOSX/Figure 2 - supplement figure 1 - source data blots images/._B_CBB.png
- Figure 2 - supplement figure 1 - source data blots images/B_FLS2input.png
- __MACOSX/Figure 2 - supplement figure 1 - source data blots images/._B_FLS2input.png
- Figure 2 - supplement figure 1 - source data blots images/B_BAK1IP.png
- __MACOSX/Figure 2 - supplement figure 1 - source data blots images/._B_BAK1IP.png
- Figure 2 - supplement figure 1 - source data blots images/A_FLS2_IP.png
- __MACOSX/Figure 2 - supplement figure 1 - source data blots images/._A_FLS2_IP.png
- Figure 2 - supplement figure 1 - source data blots images/A_CBB.png
- __MACOSX/Figure 2 - supplement figure 1 - source data blots images/._A_CBB.png
- Figure 2 - supplement figure 1 - source data blots images/A_FLS2input.png
- __MACOSX/Figure 2 - supplement figure 1 - source data blots images/._A_FLS2input.png
- Figure 2 - supplement figure 1 - source data blots images/B_BAK1input.png
- __MACOSX/Figure 2 - supplement figure 1 - source data blots images/._B_BAK1input.png
- Figure 2 - supplement figure 1 - source data blots images/A_BAK1_input.png
- __MACOSX/Figure 2 - supplement figure 1 - source data blots images/._A_BAK1_input.png
- Figure 2 - supplement figure 1 - source data blots images/A_BAK1_IP.png
- __MACOSX/Figure 2 - supplement figure 1 - source data blots images/._A_BAK1_IP.png
- Figure 2 - supplement figure 2 - source data blots images/
- Figure 2 - supplement figure 2 - source data blots images/.DS_Store
- __MACOSX/Figure 2 - supplement figure 2 - source data blots images/._.DS_Store
- Figure 2 - supplement figure 2 - source data blots images/FER.png
- __MACOSX/Figure 2 - supplement figure 2 - source data blots images/._FER.png
- Figure 2 - supplement figure 2 - source data blots images/CBB.png
- __MACOSX/Figure 2 - supplement figure 2 - source data blots images/._CBB.png
- Figure 2 - supplement figure 2 - source data blots images/BAK1.png
- __MACOSX/Figure 2 - supplement figure 2 - source data blots images/._BAK1.png
- Figure 2 - supplement figure 5 - source data blots images/
- Figure 2 - supplement figure 5 - source data blots images/a-FLAG_input.png
- __MACOSX/Figure 2 - supplement figure 5 - source data blots images/._a-FLAG_input.png
- Figure 2 - supplement figure 5 - source data blots images/CBB.png
- __MACOSX/Figure 2 - supplement figure 5 - source data blots images/._CBB.png
- Figure 2 - supplement figure 5 - source data blots images/a-FER_input.png
- __MACOSX/Figure 2 - supplement figure 5 - source data blots images/._a-FER_input.png
- Figure 2 - supplement figure 5 - source data blots images/a-FER_CoIP.png
- __MACOSX/Figure 2 - supplement figure 5 - source data blots images/._a-FER_CoIP.png
- Figure 2 - supplement figure 5 - source data blots images/a-FLAG_IP.png
- __MACOSX/Figure 2 - supplement figure 5 - source data blots images/._a-FLAG_IP.png
- Figure 2A - source data blots images/
- Figure 2A - source data blots images/a-BAK1_input.png
- __MACOSX/Figure 2A - source data blots images/._a-BAK1_input.png
- Figure 2A - source data blots images/a-BAK1_IP.png
- __MACOSX/Figure 2A - source data blots images/._a-BAK1_IP.png
- Figure 2A - source data blots images/.DS_Store
- __MACOSX/Figure 2A - source data blots images/._.DS_Store
- Figure 2A - source data blots images/a-FLS2_input.png
- __MACOSX/Figure 2A - source data blots images/._a-FLS2_input.png
- Figure 2A - source data blots images/CBB.png
- __MACOSX/Figure 2A - source data blots images/._CBB.png
- Figure 2A - source data blots images/a-FLS2_IP.png
- __MACOSX/Figure 2A - source data blots images/._a-FLS2_IP.png
- Figure 3 - supplement figure 1 - source data blots images/
- Figure 3 - supplement figure 1 - source data blots images/replicate2/
- Figure 3 - supplement figure 1 - source data blots images/replicate3/
- Figure 3 - supplement figure 1 - source data blots images/.DS_Store
- __MACOSX/Figure 3 - supplement figure 1 - source data blots images/._.DS_Store
- Figure 3 - supplement figure 1 - source data blots images/replicate1/
- Figure 3 - supplement figure 1 - source data blots images/replicate2/BAK1input.png
- __MACOSX/Figure 3 - supplement figure 1 - source data blots images/replicate2/._BAK1input.png
- Figure 3 - supplement figure 1 - source data blots images/replicate2/CBB.png
- __MACOSX/Figure 3 - supplement figure 1 - source data blots images/replicate2/._CBB.png
- Figure 3 - supplement figure 1 - source data blots images/replicate2/FLS2input.png
- __MACOSX/Figure 3 - supplement figure 1 - source data blots images/replicate2/._FLS2input.png
- Figure 3 - supplement figure 1 - source data blots images/replicate2/FLS2IP.png
- __MACOSX/Figure 3 - supplement figure 1 - source data blots images/replicate2/._FLS2IP.png
- Figure 3 - supplement figure 1 - source data blots images/replicate2/BAK1IP.png
- __MACOSX/Figure 3 - supplement figure 1 - source data blots images/replicate2/._BAK1IP.png
- Figure 3 - supplement figure 1 - source data blots images/replicate3/FLAGinput.png
- __MACOSX/Figure 3 - supplement figure 1 - source data blots images/replicate3/._FLAGinput.png
- Figure 3 - supplement figure 1 - source data blots images/replicate3/BAK1input.png
- __MACOSX/Figure 3 - supplement figure 1 - source data blots images/replicate3/._BAK1input.png
- Figure 3 - supplement figure 1 - source data blots images/replicate3/CBB.png
- __MACOSX/Figure 3 - supplement figure 1 - source data blots images/replicate3/._CBB.png
- Figure 3 - supplement figure 1 - source data blots images/replicate3/FLS2input.png
- __MACOSX/Figure 3 - supplement figure 1 - source data blots images/replicate3/._FLS2input.png
- Figure 3 - supplement figure 1 - source data blots images/replicate3/FLS2IP.png
- __MACOSX/Figure 3 - supplement figure 1 - source data blots images/replicate3/._FLS2IP.png
- Figure 3 - supplement figure 1 - source data blots images/replicate3/BAK1IP.png
- __MACOSX/Figure 3 - supplement figure 1 - source data blots images/replicate3/._BAK1IP.png
- Figure 3 - supplement figure 1 - source data blots images/replicate1/a-BAK1_input.png
- __MACOSX/Figure 3 - supplement figure 1 - source data blots images/replicate1/._a-BAK1_input.png
- Figure 3 - supplement figure 1 - source data blots images/replicate1/a-FLS2_input.png
- __MACOSX/Figure 3 - supplement figure 1 - source data blots images/replicate1/._a-FLS2_input.png
- Figure 3 - supplement figure 1 - source data blots images/replicate1/a-FLAG_input.png
- __MACOSX/Figure 3 - supplement figure 1 - source data blots images/replicate1/._a-FLAG_input.png
- Figure 3 - supplement figure 1 - source data blots images/replicate1/CBB.png
- __MACOSX/Figure 3 - supplement figure 1 - source data blots images/replicate1/._CBB.png
- Figure 3 - supplement figure 1 - source data blots images/replicate1/a-FLS2_IP.png
- __MACOSX/Figure 3 - supplement figure 1 - source data blots images/replicate1/._a-FLS2_IP.png
- Figure 3 - supplement figure 1 - source data blots images/replicate1/a-BAK1_CoIP.png
- __MACOSX/Figure 3 - supplement figure 1 - source data blots images/replicate1/._a-BAK1_CoIP.png
- Figure 3E - source data blot images/
- Figure 3E - source data blot images/a-BAK1_input.png
- __MACOSX/Figure 3E - source data blot images/._a-BAK1_input.png
- Figure 3E - source data blot images/CBB_input.png
- __MACOSX/Figure 3E - source data blot images/._CBB_input.png
- Figure 3E - source data blot images/a-FLS2_input.png
- __MACOSX/Figure 3E - source data blot images/._a-FLS2_input.png
- Figure 3E - source data blot images/a-FLS2_IP.png
- __MACOSX/Figure 3E - source data blot images/._a-FLS2_IP.png
- Figure 3E - source data blot images/a-FER_input.png
- __MACOSX/Figure 3E - source data blot images/._a-FER_input.png
- Figure 3E - source data blot images/a-BAK1_CoIP.png
- __MACOSX/Figure 3E - source data blot images/._a-BAK1_CoIP.png
- Figure 4 - supplement figure 1 - source data blots images/
- Figure 4 - supplement figure 1 - source data blots images/a-BAK1_input.png
- __MACOSX/Figure 4 - supplement figure 1 - source data blots images/._a-BAK1_input.png
- Figure 4 - supplement figure 1 - source data blots images/a-BAK1_S612_input.png
- __MACOSX/Figure 4 - supplement figure 1 - source data blots images/._a-BAK1_S612_input.png
- Figure 4 - supplement figure 1 - source data blots images/a-FLS2_input.png
- __MACOSX/Figure 4 - supplement figure 1 - source data blots images/._a-FLS2_input.png
- Figure 4 - supplement figure 1 - source data blots images/CBB.png
- __MACOSX/Figure 4 - supplement figure 1 - source data blots images/._CBB.png
- Figure 4 - supplement figure 1 - source data blots images/a-FLS2_IP.png
- __MACOSX/Figure 4 - supplement figure 1 - source data blots images/._a-FLS2_IP.png
- Figure 4 - supplement figure 1 - source data blots images/a-FER_input.png
- __MACOSX/Figure 4 - supplement figure 1 - source data blots images/._a-FER_input.png
- Figure 4 - supplement figure 1 - source data blots images/a-BAK1_CoIP.png
- __MACOSX/Figure 4 - supplement figure 1 - source data blots images/._a-BAK1_CoIP.png
- Figure 4 - supplement figure 1 - source data blots images/a-BAK1_S612_CoIP.png
- __MACOSX/Figure 4 - supplement figure 1 - source data blots images/._a-BAK1_S612_CoIP.png
- Figure 4 - supplement figure 2A - source datab blots images/
- Figure 4 - supplement figure 2A - source datab blots images/a-FER.png
- __MACOSX/Figure 4 - supplement figure 2A - source datab blots images/._a-FER.png
- Figure 4 - supplement figure 2A - source datab blots images/.DS_Store
- __MACOSX/Figure 4 - supplement figure 2A - source datab blots images/._.DS_Store
- Figure 4 - supplement figure 2A - source datab blots images/CBB.png
- __MACOSX/Figure 4 - supplement figure 2A - source datab blots images/._CBB.png
- Figure 4 - supplement figure 2B - source data blots images/
- Figure 4 - supplement figure 2B - source data blots images/Replicate2/
- Figure 4 - supplement figure 2B - source data blots images/Replicate3/
- Figure 4 - supplement figure 2B - source data blots images/.DS_Store
- __MACOSX/Figure 4 - supplement figure 2B - source data blots images/._.DS_Store
- Figure 4 - supplement figure 2B - source data blots images/Replicate1/
- Figure 4 - supplement figure 2B - source data blots images/Replicate2/BAK1Input.png
- __MACOSX/Figure 4 - supplement figure 2B - source data blots images/Replicate2/._BAK1Input.png
- Figure 4 - supplement figure 2B - source data blots images/Replicate2/IPFLS2.png
- __MACOSX/Figure 4 - supplement figure 2B - source data blots images/Replicate2/._IPFLS2.png
- Figure 4 - supplement figure 2B - source data blots images/Replicate2/FLS2Input.png
- __MACOSX/Figure 4 - supplement figure 2B - source data blots images/Replicate2/._FLS2Input.png
- Figure 4 - supplement figure 2B - source data blots images/Replicate2/CoIPBAK1.png
- __MACOSX/Figure 4 - supplement figure 2B - source data blots images/Replicate2/._CoIPBAK1.png
- Figure 4 - supplement figure 2B - source data blots images/Replicate3/BAK1CoIP.png
- __MACOSX/Figure 4 - supplement figure 2B - source data blots images/Replicate3/._BAK1CoIP.png
- Figure 4 - supplement figure 2B - source data blots images/Replicate3/BAK1Input.png
- __MACOSX/Figure 4 - supplement figure 2B - source data blots images/Replicate3/._BAK1Input.png
- Figure 4 - supplement figure 2B - source data blots images/Replicate3/FLS2Input.png
- __MACOSX/Figure 4 - supplement figure 2B - source data blots images/Replicate3/._FLS2Input.png
- Figure 4 - supplement figure 2B - source data blots images/Replicate3/FLS2IP.png
- __MACOSX/Figure 4 - supplement figure 2B - source data blots images/Replicate3/._FLS2IP.png
- Figure 4 - supplement figure 2B - source data blots images/Replicate1/Input a-BAK1.jpg
- __MACOSX/Figure 4 - supplement figure 2B - source data blots images/Replicate1/._Input a-BAK1.jpg
- Figure 4 - supplement figure 2B - source data blots images/Replicate1/IP a-BAK1.jpg
- __MACOSX/Figure 4 - supplement figure 2B - source data blots images/Replicate1/._IP a-BAK1.jpg
- Figure 4 - supplement figure 2B - source data blots images/Replicate1/IP a-FLS2.jpg
- __MACOSX/Figure 4 - supplement figure 2B - source data blots images/Replicate1/._IP a-FLS2.jpg
- Figure 4 - supplement figure 2B - source data blots images/Replicate1/Input a-FLS2.jpg
- __MACOSX/Figure 4 - supplement figure 2B - source data blots images/Replicate1/._Input a-FLS2.jpg
- Figure 4 - supplement figure 8A/
- Figure 4 - supplement figure 8A/Input_FLS2.png
- __MACOSX/Figure 4 - supplement figure 8A/._Input_FLS2.png
- Figure 4 - supplement figure 8A/CBB.png
- __MACOSX/Figure 4 - supplement figure 8A/._CBB.png
- Figure 4 - supplement figure 8A/IP_FLS2.png
- __MACOSX/Figure 4 - supplement figure 8A/._IP_FLS2.png
- Figure 4 - supplement figure 8A/IP_BAK1.png
- __MACOSX/Figure 4 - supplement figure 8A/._IP_BAK1.png
- Figure 4 - supplement figure 8A/Input_BAK1.png
- __MACOSX/Figure 4 - supplement figure 8A/._Input_BAK1.png
- Figure 4 - supplement figure 8B/
- Figure 4 - supplement figure 8B/Input_FLS2.png
- __MACOSX/Figure 4 - supplement figure 8B/._Input_FLS2.png
- Figure 4 - supplement figure 8B/CBB.png
- __MACOSX/Figure 4 - supplement figure 8B/._CBB.png
- Figure 4 - supplement figure 8B/IP_FLS2.png
- __MACOSX/Figure 4 - supplement figure 8B/._IP_FLS2.png
- Figure 4 - supplement figure 8B/IP_BAK1.png
- __MACOSX/Figure 4 - supplement figure 8B/._IP_BAK1.png
- Figure 4 - supplement figure 8B/Input_BAK1.png
- __MACOSX/Figure 4 - supplement figure 8B/._Input_BAK1.png
- Figure 4 - supplement figure 8C/
- Figure 4 - supplement figure 8C/Input_FLS2.png
- __MACOSX/Figure 4 - supplement figure 8C/._Input_FLS2.png
- Figure 4 - supplement figure 8C/CBB.png
- __MACOSX/Figure 4 - supplement figure 8C/._CBB.png
- Figure 4 - supplement figure 8C/IP_FLS2.png
- __MACOSX/Figure 4 - supplement figure 8C/._IP_FLS2.png
- Figure 4 - supplement figure 8C/IP_BAK1.png
- __MACOSX/Figure 4 - supplement figure 8C/._IP_BAK1.png
- Figure 4 - supplement figure 8C/Input_BAK1.png
- __MACOSX/Figure 4 - supplement figure 8C/._Input_BAK1.png
- Figure 4 - supplement figure 8D/
- Figure 4 - supplement figure 8D/Input_FLS2.png
- __MACOSX/Figure 4 - supplement figure 8D/._Input_FLS2.png
- Figure 4 - supplement figure 8D/IP_FLS2.png
- __MACOSX/Figure 4 - supplement figure 8D/._IP_FLS2.png
- Figure 4 - supplement figure 8D/IP_BAK1.png
- __MACOSX/Figure 4 - supplement figure 8D/._IP_BAK1.png
- Figure 4 - supplement figure 8D/Input_BAK1.png
- __MACOSX/Figure 4 - supplement figure 8D/._Input_BAK1.png
- Figure 4 - supplement figure 8E/
- Figure 4 - supplement figure 8E/Input_FLS2.png
- __MACOSX/Figure 4 - supplement figure 8E/._Input_FLS2.png
- Figure 4 - supplement figure 8E/CBB.png
- __MACOSX/Figure 4 - supplement figure 8E/._CBB.png
- Figure 4 - supplement figure 8E/IP_FLS2.png
- __MACOSX/Figure 4 - supplement figure 8E/._IP_FLS2.png
- Figure 4 - supplement figure 8E/IP_BAK1.png
- __MACOSX/Figure 4 - supplement figure 8E/._IP_BAK1.png
- Figure 4 - supplement figure 8E/Input_BAK1.png
- __MACOSX/Figure 4 - supplement figure 8E/._Input_BAK1.png
- Figure 4 - supplement figure 8F/
- Figure 4 - supplement figure 8F/Input_FLAG.png
- __MACOSX/Figure 4 - supplement figure 8F/._Input_FLAG.png
- Figure 4 - supplement figure 8F/Input_FLS2.png
- __MACOSX/Figure 4 - supplement figure 8F/._Input_FLS2.png
- Figure 4 - supplement figure 8F/CBB.png
- __MACOSX/Figure 4 - supplement figure 8F/._CBB.png
- Figure 4 - supplement figure 8F/IP_FLS2.png
- __MACOSX/Figure 4 - supplement figure 8F/._IP_FLS2.png
- Figure 4 - supplement figure 8F/IP_BAK1.png
- __MACOSX/Figure 4 - supplement figure 8F/._IP_BAK1.png
- Figure 4 - supplement figure 8F/Input_BAK1.png
- __MACOSX/Figure 4 - supplement figure 8F/._Input_BAK1.png
- Figure 4 - supplement figure 8G/
- Figure 4 - supplement figure 8G/Input_FLS2.png
- __MACOSX/Figure 4 - supplement figure 8G/._Input_FLS2.png
- Figure 4 - supplement figure 8G/CBB.png
- __MACOSX/Figure 4 - supplement figure 8G/._CBB.png
- Figure 4 - supplement figure 8G/IP_FLS2.png
- __MACOSX/Figure 4 - supplement figure 8G/._IP_FLS2.png
- Figure 4 - supplement figure 8G/IP_BAK1.png
- __MACOSX/Figure 4 - supplement figure 8G/._IP_BAK1.png
- Figure 4 - supplement figure 8G/Input_BAK1.png
- __MACOSX/Figure 4 - supplement figure 8G/._Input_BAK1.png
- Figure 4 - supplement figure 8H/
- Figure 4 - supplement figure 8H/Input_FLS2.png
- __MACOSX/Figure 4 - supplement figure 8H/._Input_FLS2.png
- Figure 4 - supplement figure 8H/IP_FLS2.png
- __MACOSX/Figure 4 - supplement figure 8H/._IP_FLS2.png
- Figure 4 - supplement figure 8H/IP_BAK1.png
- __MACOSX/Figure 4 - supplement figure 8H/._IP_BAK1.png
- Figure 4 - supplement figure 8H/Input_BAK1.png
- __MACOSX/Figure 4 - supplement figure 8H/._Input_BAK1.png
